# Supplementary material for: Impacts of Constitutive and Induced Benzoxazinoids Levels on Wheat Resistance to the Grain Aphid (Sitobion avenae)
Source: Metabolites. 2021 Nov 16;11(11):783. doi: 10.3390/metabo11110783 (PMC8620460; doi:10.3390/metabo11110783)
Supplement: Supplementary file 1 [file metabolites-11-00783-s001.zip]

Archive with 7 entries (7 files):
- Table S1 Mass spectra information of benzoxazinoids.pdf
- Table S2 The wheat varieties and lines used in this study.pdf
- Table S3 The original data of aphid number and aphid quantity ratio (AQR) in 13 wheat and varieties.xlsx
- Table S4 Extracted ion chromatograms and mass spectra of samples.xlsx
- Table S5 The original data of quantitative results of benzoxazinoids in control and aphids infested wheat leaves.xlsx
- Table S6  The original data of callose deposition in control and aphids infested wheat leaves.xlsx
- Table S7 The original data of DIMBOA-Glc induced callose deposition in  wheat leaves.xlsx
