# Supplementary material for: Impacts of Constitutive and Induced Benzoxazinoids Levels on Wheat Resistance to the Grain Aphid (Sitobion avenae)
Source: Metabolites. 2021 Nov 16;11(11):783. doi: 10.3390/metabo11110783 (PMC8620460; doi:10.3390/metabo11110783)
Supplement: Supplementary file 1 [file metabolites-11-00783-s001.zip › Table S3 The original data of aphid number and aphid quantity ratio (AQR) in 13 wheat and varieties.xlsx]

## Sheet: Sheet1
TableS3 The original data of aphid number and aphid quantity ratio (AQR) in 13 wheat varieties/lines.
Varieties/lines	Number of aphids in each seedling	Aphid quantity ratio
XY6-1	70	1.52306
XY6-2	42	0.913838
XY6-3	61	1.32724
XY6-4	48	1.04439
XY6-5	60	1.30548
XY6-6	26	0.565709
XY22-1	40	0.870322
XY22-2	26	0.565709
XY22-3	23	0.500435
XY22-4	19	0.413403
XY22-5	21	0.456919
XY22-6	33	0.718016
XY22-3-1	22	0.478677
XY22-3-2	12	0.261097
XY22-3-3	24	0.522193
XY22-3-4	14	0.304613
XY22-3-5	26	0.565709
XY22-3-6	19	0.413403
XY22-5-1	28	0.609225
XY22-5-2	28	0.609225
XY22-5-3	23	0.500435
XY22-5-4	24	0.522193
XY22-5-5	26	0.565709
XY22-5-6	36	0.78329
98-10-19-1	56	1.21845
98-10-19-2	42	0.913838
98-10-19-3	45	0.979112
98-10-19-4	52	1.13142
98-10-19-5	30	0.652742
98-10-19-6	43	0.935596
98-10-30-1	46	1.00087
98-10-30-2	22	0.478677
98-10-30-3	15	0.326371
98-10-30-4	23	0.500435
98-10-30-5	21	0.456919
98-10-30-6	34	0.739774
TM-39-1	75	1.63185
TM-39-2	42	0.913838
TM-39-3	69	1.50131
TM-39-4	66	1.43603
TM-39-5	79	1.71889
TM-39-6	77	1.67537
TM-47-1	53	1.15318
TM-47-2	40	0.870322
TM-47-3	46	1.00087
TM-47-4	38	0.826806
TM-47-5	34	0.739774
TM-47-6	53	1.15318
XN979-1	67	1.45779
XN979-2	79	1.71889
XN979-3	62	1.349
XN979-4	64	1.39252
XN979-5	61	1.32724
XN979-6	73	1.58834
MX169-1	64	1.39252
MX169-2	53	1.15318
MX169-3	62	1.349
MX169-4	50	1.0879
MX169-5	68	1.47955
MX169-6	75	1.63185
AK58-1	66	1.43603
AK58-2	42	0.913838
AK58-3	50	1.0879
AK58-4	63	1.37076
AK58-5	54	1.17493
AK58-6	57	1.24021
XN1376-1	38	0.826806
XN1376-2	35	0.761532
XN1376-3	65	1.41427
XN1376-4	49	1.06614
XN1376-5	43	0.935596
XN1376-6	53	1.15318
S122-1	56	1.21845
S122-2	53	1.15318
S122-3	63	1.37076
S122-4	56	1.21845
S122-5	61	1.32724
S122-6	51	1.10966
