# Supplementary material for: Impacts of Constitutive and Induced Benzoxazinoids Levels on Wheat Resistance to the Grain Aphid (Sitobion avenae)
Source: Metabolites. 2021 Nov 16;11(11):783. doi: 10.3390/metabo11110783 (PMC8620460; doi:10.3390/metabo11110783)
Supplement: Supplementary file 1 [file metabolites-11-00783-s001.zip › Table S4 Extracted ion chromatograms and mass spectra of samples.xlsx]

## Sheet: 98-10-19
Table S4. Extracted ion chromatograms and mass spectra of samples.
Control R1								Infested R1
Component Name:	DHBOA-Glc							Component Name:	DHBOA-Glc
Component Name:	HBOA-Glc							Component Name:	HBOA-Glc
Component Name:	HMBOA-Glc							Component Name:	HMBOA-Glc
Component Name:	DIMBOA-Glc							Component Name:	DIMBOA-Glc
Component Name:	HDMBOA-Glc							Component Name:	HDMBOA-Glc
Component Name:	DIMBOA							Component Name:	DIMBOA

## Sheet: 98-10-30
Table S4.Extracted ion chromatograms and mass spectra of samples.
Control R1								Infested R1
Component Name:	DHBOA-Glc							Component Name:	DHBOA-Glc
Component Name:	HBOA-Glc							Component Name:	HBOA-Glc
Component Name:	HMBOA-Glc							Component Name:	HMBOA-Glc
Component Name:	DIMBOA-Glc							Component Name:	DIMBOA-Glc
Component Name:	HDMBOA-Glc							Component Name:	HDMBOA-Glc
Component Name:	DIMBOA							Component Name:	DIMBOA

## Sheet: AK58
Table S4.Extracted ion chromatograms and mass spectra of samples.
Control R1								Infested R1
Component Name:	DHBOA-Glc							Component Name:	DHBOA-Glc
Component Name:	HBOA-Glc							Component Name:	HBOA-Glc
Component Name:	HMBOA-Glc							Component Name:	HMBOA-Glc
Component Name:	DIMBOA-Glc							Component Name:	DIMBOA-Glc
Component Name:	HDMBOA-Glc							Component Name:	HDMBOA-Glc
Component Name:	DIMBOA							Component Name:	DIMBOA

## Sheet: MX169
Table S4.Extracted ion chromatograms and mass spectra of samples.
Control R1								Infested R1
Component Name:	DHBOA-Glc							Component Name:	DHBOA-Glc
Component Name:	HBOA-Glc							Component Name:	HBOA-Glc
Component Name:	HMBOA-Glc							Component Name:	HMBOA-Glc
Component Name:	DIMBOA-Glc							Component Name:	DIMBOA-Glc
Component Name:	HDMBOA-Glc							Component Name:	HDMBOA-Glc
Component Name:	DIMBOA							Component Name:	DIMBOA

## Sheet: S122
Table S4.Extracted ion chromatograms and mass spectra of samples.
Control R1								Infested R1
Component Name:	DHBOA-Glc							Component Name:	DHBOA-Glc
Component Name:	HBOA-Glc							Component Name:	HBOA-Glc
Component Name:	HMBOA-Glc							Component Name:	HMBOA-Glc
Component Name:	DIMBOA-Glc							Component Name:	DIMBOA-Glc
Component Name:	HDMBOA-Glc							Component Name:	HDMBOA-Glc
Component Name:	DIMBOA							Component Name:	DIMBOA

## Sheet: TM-39
Table S4.Extracted ion chromatograms and mass spectra of samples.
Control R1								Infested R1
Component Name:	DHBOA-Glc							Component Name:	DHBOA-Glc
Component Name:	HBOA-Glc							Component Name:	HBOA-Glc
Component Name:	HMBOA-Glc							Component Name:	HMBOA-Glc
Component Name:	DIMBOA-Glc							Component Name:	DIMBOA-Glc
Component Name:	HDMBOA-Glc							Component Name:	HDMBOA-Glc
Component Name:	DIMBOA							Component Name:	DIMBOA

## Sheet: TM-47
Table S4.Extracted ion chromatograms and mass spectra of samples.
Control R1								Infested R1
Component Name:	DHBOA-Glc							Component Name:	DHBOA-Glc
Component Name:	HBOA-Glc							Component Name:	HBOA-Glc
Component Name:	HMBOA-Glc							Component Name:	HMBOA-Glc
Component Name:	DIMBOA-Glc							Component Name:	DIMBOA-Glc
Component Name:	HDMBOA-Glc							Component Name:	HDMBOA-Glc
Component Name:	DIMBOA							Component Name:	DIMBOA

## Sheet: XN979
Table S4.Extracted ion chromatograms and mass spectra of samples.
Control R1								Infested R1
Component Name:	DHBOA-Glc							Component Name:	DHBOA-Glc
Component Name:	HBOA-Glc							Component Name:	HBOA-Glc
Component Name:	HMBOA-Glc							Component Name:	HMBOA-Glc
Component Name:	DIMBOA-Glc							Component Name:	DIMBOA-Glc
Component Name:	HDMBOA-Glc							Component Name:	HDMBOA-Glc
Component Name:	DIMBOA							Component Name:	DIMBOA

## Sheet: XN1376
Table S4.Extracted ion chromatograms and mass spectra of samples.
Control R1								Infested R1
Component Name:	DHBOA-Glc							Component Name:	DHBOA-Glc
Component Name:	HBOA-Glc							Component Name:	HBOA-Glc
Component Name:	HMBOA-Glc							Component Name:	HMBOA-Glc
Component Name:	DIMBOA-Glc							Component Name:	DIMBOA-Glc
Component Name:	HDMBOA-Glc							Component Name:	HDMBOA-Glc
Component Name:	DIMBOA							Component Name:	DIMBOA

## Sheet: XY6
Table S4.Extracted ion chromatograms and mass spectra of samples.
Control R1								Infested R1
Component Name:	DHBOA-Glc							Component Name:	DHBOA-Glc
Component Name:	HBOA-Glc							Component Name:	HBOA-Glc
Component Name:	HMBOA-Glc							Component Name:	HMBOA-Glc
Component Name:	DIMBOA-Glc							Component Name:	DIMBOA-Glc
Component Name:	HDMBOA-Glc							Component Name:	HDMBOA-Glc
Component Name:	DIMBOA							Component Name:	DIMBOA

[truncated: 3 more sheets: XY22-3, XY22-5, XY22]
