# Supplementary material for: Impacts of Constitutive and Induced Benzoxazinoids Levels on Wheat Resistance to the Grain Aphid (Sitobion avenae)
Source: Metabolites. 2021 Nov 16;11(11):783. doi: 10.3390/metabo11110783 (PMC8620460; doi:10.3390/metabo11110783)
Supplement: Supplementary file 1 [file metabolites-11-00783-s001.zip › Table S5 The original data of quantitative results of benzoxazinoids in control and aphids infested wheat leaves.xlsx]

## Sheet: DHBOA-Glc
Table S5 The original data of quantitative results of benzoxazinoids in control and aphids infested wheat leaves.
Component Name
DHBOA-Glc
Sample name	Sample Type	Peak Area	Peak Height	Retention Time	Original concentration(μg/mL)	Benzoxazinoid levels( μg/g fresh weight)
S122-control-1	Unknown Sample	11625.2	737.513	5.80078	2.79076	55.8152
S122-control-2	Unknown Sample	14361.4	824.367	5.80083	3.4476	68.9521
S122-control-3	Unknown Sample	12535	649.654	5.8807	3.00917	60.1833
S122-INF-1	Unknown Sample	14564.8	845.664	5.80086	3.49643	69.9287
S122-INF-2	Unknown Sample	11538.8	587.401	5.87963	2.77003	55.4006
S122-INF-3	Unknown Sample	11895.1	613.605	5.91965	2.85554	57.1109
XN1376-control-1	Unknown Sample	13780.6	847.191	5.83887	3.30818	66.1636
XN1376-control-2	Unknown Sample	12875.1	669.761	5.80011	3.09082	61.8164
XN1376-control-3	Unknown Sample	10875.1	561.181	5.8119	2.61068	52.2136
XN1376-INF-1	Unknown Sample	13050.3	751.872	5.80088	3.13287	62.6574
XN1376-INF-2	Unknown Sample	12599.8	708.033	5.84826	3.02474	60.4947
XN1376-INF-3	Unknown Sample	10255.3	512.221	5.80974	2.46191	49.2381
MX169-control-1	Unknown Sample	6469.88	375.13	5.80065	1.55317	31.0634
MX169-control-2	Unknown Sample	4436.52	267.957	5.8022	1.06504	21.3007
MX169-control-3	Unknown Sample	9884.35	563.933	5.79924	2.37285	47.457
MX169-INF-1	Unknown Sample	11072.3	738.263	5.79912	2.65802	53.1604
MX169-INF-2	Unknown Sample	5472.94	285.599	5.84931	1.31384	26.2768
MX169-INF-3	Unknown Sample	4605.51	206.483	5.76758	1.10561	22.1121
98-10-19-control-1	Unknown Sample	16331.6	872.581	5.79939	3.92058	78.4116
98-10-19-control-2	Unknown Sample	23179.9	1225.17	5.79895	5.5646	111.292
98-10-19-control-3	Unknown Sample	15370.8	812.537	5.84282	3.68994	73.7988
98-10-19-INF-1	Unknown Sample	23544.8	1478.36	5.79863	5.65218	113.044
98-10-19-INF-2	Unknown Sample	12719.4	674.03	5.8427	3.05343	61.0686
98-10-19-INF-3	Unknown Sample	21730.1	1139.02	5.84284	5.21656	104.331
XY22-3-control-1	Unknown Sample	14427.3	765.992	5.80072	3.46343	69.2686
XY22-3-control-2	Unknown Sample	15510.2	824.996	5.83806	3.72339	74.4679
XY22-3-control-3	Unknown Sample	10899.2	558.792	5.84403	2.61649	52.3297
XY22-3-INF-1	Unknown Sample	16820.1	1264.31	5.83821	4.03785	80.757
XY22-3-INF-2	Unknown Sample	14858.1	891.018	5.85004	3.56685	71.3369
XY22-3-INF-3	Unknown Sample	11255.9	580.394	5.81043	2.70209	54.0419
XY22-5-control-1	Unknown Sample	42696.3	2512.22	5.79868	9.36648	187.33
XY22-5-control-2	Unknown Sample	38668.3	2067	5.79899	7.54397	150.879
XY22-5-control-3	Unknown Sample	37825.6	1977.19	5.87914	7.69119	153.824
XY22-5-INF-1	Unknown Sample	45752.4	2502.71	5.79899	10.9834	219.668
XY22-5-INF-2	Unknown Sample	33746.9	1757	5.84331	8.10132	162.026
XY22-5-INF-3	Unknown Sample	24900.2	1303.97	5.84297	5.97758	119.552
98-10-30-control-1	Unknown Sample	25600.7	1345.96	5.79972	6.14574	122.915
98-10-30-control-2	Unknown Sample	15549.6	832.661	5.79985	3.73286	74.6572
98-10-30-control-3	Unknown Sample	25639.7	1422.68	5.80686	6.1551	123.102
98-10-30-INF-1	Unknown Sample	32014.7	1692.9	5.7996	7.68548	153.71
98-10-30-INF-2	Unknown Sample	22057.4	1151.31	5.80631	5.29513	105.903
98-10-30-INF-3	Unknown Sample	13199.7	688.364	5.80785	3.16873	63.3746
TM39-control-1	Unknown Sample	24946.3	1333.05	5.79962	5.98863	119.773
TM39-control-2	Unknown Sample	21905.9	1177.54	5.79845	5.25876	105.175
TM39-control-3	Unknown Sample	38652.5	2117.95	5.84611	9.27897	185.579
TM39-INF-1	Unknown Sample	41032.8	2598.79	5.83705	9.85037	197.007
TM39-INF-2	Unknown Sample	20117.2	984.387	5.81314	4.82937	96.5873
TM39-INF-3	Unknown Sample	19117.5	930.963	5.80489	4.58936	91.7873
TM47-control-1	Unknown Sample	23796	1504.77	5.80029	5.71251	114.25
TM47-control-2	Unknown Sample	30783.4	1725.58	5.79856	7.38991	147.798
TM47-control-3	Unknown Sample	18805	984.483	5.81343	4.51434	90.2868
TM47-INF-1	Unknown Sample	25596.9	1382.7	5.79859	6.14483	122.897
TM47-INF-2	Unknown Sample	23371.9	1230.18	5.81012	5.61068	112.214
TM47-INF-3	Unknown Sample	23176.7	1217.04	5.81371	5.56383	111.277
AK58-control-1	Unknown Sample	11831.8	615.413	5.83707	2.84036	56.8072
AK58-control-2	Unknown Sample	13497	718.866	5.80111	3.24012	64.8023
AK58-control-3	Unknown Sample	16540.1	885.478	5.81117	3.97063	79.4126
AK58-INF-1	Unknown Sample	19611.2	1120.18	5.80002	4.7079	94.1579
AK58-INF-2	Unknown Sample	10657.1	547.804	5.81112	2.55836	51.1672
AK58-INF-3	Unknown Sample	10787.6	555.733	5.84485	2.58968	51.7937
XN979-control-1	Unknown Sample	21995.8	1185.35	5.7998	5.28034	105.607
XN979-control-2	Unknown Sample	18795.5	1138.22	5.79937	4.51208	90.2417
XN979-control-3	Unknown Sample	19662.4	1012.36	5.80572	4.72018	94.4037
XN979-INF-1	Unknown Sample	23971.8	1275.09	5.7987	5.75471	115.094
XN979-INF-2	Unknown Sample	17138.7	890.462	5.80491	4.11434	82.2868
XN979-INF-3	Unknown Sample	17244.4	900.565	5.84346	4.13972	82.7944
XY22-control-1	Unknown Sample	26520.1	1387.41	5.80129	6.36645	127.329
XY22-control-2	Unknown Sample	30659.1	3637.68	5.79998	7.36007	147.201
XY22-control-3	Unknown Sample	23740.5	1220.46	5.84556	5.69919	113.984
XY22-INF-1	Unknown Sample	30691.3	1617.73	5.79953	7.3678	147.356
XY22-INF-2	Unknown Sample	23315.8	1215.7	5.87478	5.59721	111.944
XY22-INF-3	Unknown Sample	18220.2	925.1	5.84609	4.37395	87.4791
XY6-control-1	Unknown Sample	19001.8	1129.09	5.79941	4.56159	91.2318
XY6-control-2	Unknown Sample	21252.1	1214.3	5.83702	5.1018	102.036
XY6-control-3	Unknown Sample	17131.9	890.178	5.88075	4.1127	82.254
XY6-INF-1	Unknown Sample	22364.3	1182.31	5.79928	5.3688	107.376
XY6-INF-2	Unknown Sample	16822.3	863.627	5.87986	4.03838	80.7677
XY6-INF-3	Unknown Sample	16630.2	868.518	5.88053	3.99226	79.8453

## Sheet: HBOA-Glc
Table S5 The original data of quantitative results of benzoxazinoids in control and aphids infested wheat leaves.
Component Name
HBOA-Glc
Sample name	Sample Type	Peak Area	Peak Height	Retention Time	Original concentration(μg/mL)	Benzoxazinoid levels( μg/g fresh weight)
S122-control-1	Unknown Sample	81908.6	4142.64	7.04031	28.4098	568.196
S122-control-2	Unknown Sample	73694.6	3409.6	7.07813	25.5608	511.217
S122-control-3	Unknown Sample	61572.1	2628.82	7.19599	21.3561	427.123
S122-INF-1	Unknown Sample	82825.3	3775.14	7.078	28.7278	574.555
S122-INF-2	Unknown Sample	64045.1	2716.11	7.19479	22.2139	444.278
S122-INF-3	Unknown Sample	53799.6	2360.43	7.23524	18.6603	373.205
XN1376-control-1	Unknown Sample	38259.1	2522.92	7.07903	13.2701	265.402
XN1376-control-2	Unknown Sample	40902.4	3065.81	7.07704	14.1869	283.738
XN1376-control-3	Unknown Sample	33480.1	1745.86	7.09046	11.6125	232.25
XN1376-INF-1	Unknown Sample	37302.5	2618.05	7.07807	12.9383	258.766
XN1376-INF-2	Unknown Sample	38464.5	1872.83	7.05208	13.3413	266.826
XN1376-INF-3	Unknown Sample	45116.3	2098.35	7.08814	15.6485	312.97
MX169-control-1	Unknown Sample	18941.1	1861.85	7.04048	6.56969	131.394
MX169-control-2	Unknown Sample	23845.6	1510.98	7.07924	8.27078	165.416
MX169-control-3	Unknown Sample	22451.5	1161.8	7.07644	7.78725	155.745
MX169-INF-1	Unknown Sample	14623.5	654.975	7.03884	5.07214	101.443
MX169-INF-2	Unknown Sample	28488.2	1264.05	7.09038	9.88107	197.621
MX169-INF-3	Unknown Sample	23460.3	1009.65	7.00773	8.13715	162.743
98-10-19-control-1	Unknown Sample	46683.9	3451.96	7.03911	16.1922	323.844
98-10-19-control-2	Unknown Sample	30871.9	1502.26	7.07608	10.7079	214.157
98-10-19-control-3	Unknown Sample	27118.2	1178.47	7.12027	9.40588	188.118
98-10-19-INF-1	Unknown Sample	33317.1	1541.75	7.07561	11.556	231.12
98-10-19-INF-2	Unknown Sample	46578.9	2399.76	7.0831	16.1558	323.116
98-10-19-INF-3	Unknown Sample	25102.8	1070.33	7.12071	8.70684	174.137
XY22-3-control-1	Unknown Sample	32204.5	1513.04	7.07811	11.1701	223.401
XY22-3-control-2	Unknown Sample	51698.6	2784.08	7.07756	17.9316	358.631
XY22-3-control-3	Unknown Sample	24464.5	1047.26	7.08453	8.48547	169.709
XY22-3-INF-1	Unknown Sample	38036.4	3234.6	7.07829	13.1928	263.857
XY22-3-INF-2	Unknown Sample	42476.3	2047.55	7.09115	14.7328	294.656
XY22-3-INF-3	Unknown Sample	44117.9	2048.55	7.08894	15.3022	306.044
XY22-5-control-1	Unknown Sample	49825	2386.02	7.03847	17.2817	345.634
XY22-5-control-2	Unknown Sample	71040.5	5329.87	7.03899	24.6403	492.805
XY22-5-control-3	Unknown Sample	43178.1	1855.24	7.15746	14.9762	299.524
XY22-5-INF-1	Unknown Sample	87709	5404.85	7.03885	30.4217	608.434
XY22-5-INF-2	Unknown Sample	43313.3	3657.18	7.15839	15.0231	300.462
XY22-5-INF-3	Unknown Sample	47052.3	3752.97	7.15871	16.32	326.4
98-10-30-control-1	Unknown Sample	82448.2	4628.64	7.07735	28.597	571.94
98-10-30-control-2	Unknown Sample	51235.9	2404.59	7.07607	17.7711	355.421
98-10-30-control-3	Unknown Sample	71866	3256.51	7.08526	24.9266	498.532
98-10-30-INF-1	Unknown Sample	64141.2	3164.37	7.07704	22.2473	444.945
98-10-30-INF-2	Unknown Sample	86064.6	4028.41	7.0846	29.8513	597.026
98-10-30-INF-3	Unknown Sample	38586.7	1683.02	7.08586	13.3837	267.674
TM39-control-1	Unknown Sample	96511.1	4862.96	7.07661	33.4747	669.494
TM39-control-2	Unknown Sample	67649.3	3202.47	7.07564	23.464	469.28
TM39-control-3	Unknown Sample	96474.1	4394.01	7.08795	33.4619	669.237
TM39-INF-1	Unknown Sample	113313	5399.94	7.07674	39.3023	786.047
TM39-INF-2	Unknown Sample	86487.1	3772.24	7.09146	29.9979	599.957
TM39-INF-3	Unknown Sample	53585.3	2410.62	7.04532	18.5859	371.719
TM47-control-1	Unknown Sample	23968.8	1116.99	7.04012	8.31352	166.27
TM47-control-2	Unknown Sample	30733.1	1676.65	7.07609	10.6597	213.194
TM47-control-3	Unknown Sample	14877	650.529	7.09195	5.16004	103.201
TM47-INF-1	Unknown Sample	20925.5	982.368	7.07534	7.25797	145.159
TM47-INF-2	Unknown Sample	17940.2	778.725	7.08808	6.22251	124.45
TM47-INF-3	Unknown Sample	28678.5	1301.98	7.05563	9.94709	198.942
AK58-control-1	Unknown Sample	59289.2	2839.77	7.03963	20.5643	411.287
AK58-control-2	Unknown Sample	60449.3	2902.72	7.04096	20.9667	419.334
AK58-control-3	Unknown Sample	84201	4090.22	7.08988	29.2049	584.099
AK58-INF-1	Unknown Sample	100273	5406.82	7.03969	34.7795	695.589
AK58-INF-2	Unknown Sample	47008.2	2053.18	7.08992	16.3047	326.094
AK58-INF-3	Unknown Sample	48676.6	2111.46	7.08548	16.8834	337.668
XN979-control-1	Unknown Sample	45157.7	2155.13	7.03955	15.6629	313.257
XN979-control-2	Unknown Sample	37632.4	1743.34	7.03908	13.0527	261.055
XN979-control-3	Unknown Sample	44349.7	1973.18	7.08351	15.3826	307.652
XN979-INF-1	Unknown Sample	54119	2624.11	7.0384	18.7711	375.422
XN979-INF-2	Unknown Sample	35179.7	1579.48	7.04536	12.202	244.04
XN979-INF-3	Unknown Sample	29964.7	1331.68	7.08409	10.3932	207.864
XY22-control-1	Unknown Sample	60695	3358.03	7.00386	21.0519	421.039
XY22-control-2	Unknown Sample	38019.5	1713.59	7.07708	13.187	263.739
XY22-control-3	Unknown Sample	61041.7	2780.39	7.08566	21.1722	423.444
XY22-INF-1	Unknown Sample	75630.6	4000.14	7.00191	26.2323	524.647
XY22-INF-2	Unknown Sample	54275.8	2549.16	7.07688	18.8254	376.509
XY22-INF-3	Unknown Sample	44597.2	2057.63	7.08712	15.4685	309.369
XY6-control-1	Unknown Sample	65201.6	3124.19	7.03908	22.6151	452.301
XY6-control-2	Unknown Sample	73010.7	3472.03	7.07643	25.3236	506.472
XY6-control-3	Unknown Sample	49050.9	2202.89	7.15875	17.0132	340.264
XY6-INF-1	Unknown Sample	87663.9	4669.96	7.03893	30.406	608.121
XY6-INF-2	Unknown Sample	70201.4	3405.63	7.19514	24.3492	486.984
XY6-INF-3	Unknown Sample	51942.1	2275	7.19618	18.016	360.321

## Sheet: HMBOA-Glc
Table S5 The original data of quantitative results of benzoxazinoids in control and aphids infested wheat leaves.
Component Name
HMBOA-Glc
Sample name	Sample Type	Peak Area	Peak Height	Retention Time	Original concentration(μg/mL)	Benzoxazinoid levels( μg/g fresh weight)
S122-control-1	Unknown Sample	467694	31475.2	7.59608	17.3475	346.95
S122-control-2	Unknown Sample	342209	22948	7.59643	12.6931	253.861
S122-control-3	Unknown Sample	393158	23462.8	7.71453	14.5829	291.657
S122-INF-1	Unknown Sample	440131	30026.6	7.59615	16.3252	326.503
S122-INF-2	Unknown Sample	417830	24785.6	7.75118	15.498	309.96
S122-INF-3	Unknown Sample	315377	19603.8	7.79115	11.6978	233.957
XN1376-control-1	Unknown Sample	298232	19847.1	7.59747	11.0619	221.238
XN1376-control-2	Unknown Sample	425295	31471.9	7.59537	15.7749	315.497
XN1376-control-3	Unknown Sample	292620	20816.1	7.60948	10.8537	217.074
XN1376-INF-1	Unknown Sample	401365	27796.3	7.59655	14.8873	297.745
XN1376-INF-2	Unknown Sample	256194	15082	7.6085	9.50264	190.053
XN1376-INF-3	Unknown Sample	397461	25059.2	7.60741	14.7425	294.849
MX169-control-1	Unknown Sample	389160	27223.3	7.59643	14.4346	288.691
MX169-control-2	Unknown Sample	449827	30057.3	7.59799	16.6848	333.696
MX169-control-3	Unknown Sample	311127	19026	7.59483	11.5402	230.804
MX169-INF-1	Unknown Sample	383403	23963.7	7.55704	14.221	284.421
MX169-INF-2	Unknown Sample	318567	19614.4	7.60972	11.8162	236.323
MX169-INF-3	Unknown Sample	372967	22499.9	7.52621	13.8339	276.679
98-10-19-control-1	Unknown Sample	348072	24400.4	7.55716	12.9105	258.211
98-10-19-control-2	Unknown Sample	283294	19326.4	7.59409	10.5078	210.156
98-10-19-control-3	Unknown Sample	260271	15950.4	7.63874	9.65385	193.077
98-10-19-INF-1	Unknown Sample	286592	20116.1	7.59396	10.6302	212.603
98-10-19-INF-2	Unknown Sample	304980	18790.2	7.63924	11.3122	226.244
98-10-19-INF-3	Unknown Sample	264740	15765.5	7.63942	9.81963	196.393
XY22-3-control-1	Unknown Sample	329437	22461.2	7.559	12.2193	244.387
XY22-3-control-2	Unknown Sample	416936	28563.7	7.59579	15.4648	309.296
XY22-3-control-3	Unknown Sample	291338	18076.4	7.60342	10.8062	216.124
XY22-3-INF-1	Unknown Sample	402355	27770.1	7.59633	14.924	298.479
XY22-3-INF-2	Unknown Sample	336609	21328.8	7.61036	12.4854	249.707
XY22-3-INF-3	Unknown Sample	345900	21870.6	7.57048	12.83	256.599
XY22-5-control-1	Unknown Sample	309999	22039	7.55651	11.4984	229.967
XY22-5-control-2	Unknown Sample	333989	22676.3	7.59465	12.3882	247.763
XY22-5-control-3	Unknown Sample	325557	19161.3	7.71371	12.0754	241.509
XY22-5-INF-1	Unknown Sample	359424	30550.6	7.59423	13.3316	266.632
XY22-5-INF-2	Unknown Sample	421840	24814.5	7.67702	15.6467	312.934
XY22-5-INF-3	Unknown Sample	328350	19475.6	7.71516	12.179	243.581
98-10-30-control-1	Unknown Sample	227486	15569.8	7.5956	8.43781	168.756
98-10-30-control-2	Unknown Sample	174263	12062.1	7.59439	6.46367	129.273
98-10-30-control-3	Unknown Sample	211624	12959	7.60385	7.84948	156.99
98-10-30-INF-1	Unknown Sample	198063	14080.9	7.59519	7.34647	146.929
98-10-30-INF-2	Unknown Sample	203524	12263.6	7.60344	7.54903	150.981
98-10-30-INF-3	Unknown Sample	142912	8798.6	7.60466	5.30083	106.017
TM39-control-1	Unknown Sample	264755	18456	7.59486	9.8202	196.404
TM39-control-2	Unknown Sample	292558	20516.4	7.59388	10.8514	217.029
TM39-control-3	Unknown Sample	374747	22887.8	7.60726	13.9	277.999
TM39-INF-1	Unknown Sample	364731	25278.7	7.59483	13.5285	270.569
TM39-INF-2	Unknown Sample	232366	14130.2	7.61066	8.61883	172.377
TM39-INF-3	Unknown Sample	261095	15894	7.60143	9.68444	193.689
TM47-control-1	Unknown Sample	197338	15565.2	7.55831	7.31956	146.391
TM47-control-2	Unknown Sample	176161	16179.5	7.59429	6.53408	130.682
TM47-control-3	Unknown Sample	156325	9372	7.61138	5.79836	115.967
TM47-INF-1	Unknown Sample	183508	12560.9	7.59359	6.80659	136.132
TM47-INF-2	Unknown Sample	189199	11740.8	7.60688	7.01769	140.354
TM47-INF-3	Unknown Sample	195858	12140.2	7.57532	7.2647	145.294
AK58-control-1	Unknown Sample	170988	11634.6	7.59536	6.34222	126.844
AK58-control-2	Unknown Sample	213366	15233.7	7.55913	7.9141	158.282
AK58-control-3	Unknown Sample	223075	13557.6	7.60875	8.27421	165.484
AK58-INF-1	Unknown Sample	266330	18833.2	7.5581	9.87861	197.572
AK58-INF-2	Unknown Sample	138778	8534.65	7.60926	5.14751	102.95
AK58-INF-3	Unknown Sample	191522	11270.6	7.60407	7.10385	142.077
XN979-control-1	Unknown Sample	381453	26470.7	7.59521	14.1487	282.974
XN979-control-2	Unknown Sample	275608	18674.4	7.59479	10.2227	204.455
XN979-control-3	Unknown Sample	254953	15651.6	7.60224	9.45661	189.132
XN979-INF-1	Unknown Sample	290146	19464.6	7.59398	10.762	215.239
XN979-INF-2	Unknown Sample	321283	19806.7	7.60168	11.9169	238.338
XN979-INF-3	Unknown Sample	224838	14406.7	7.60284	8.33958	166.792
XY22-control-1	Unknown Sample	374341	25228.2	7.55948	13.8849	277.698
XY22-control-2	Unknown Sample	424307	36690.5	7.59525	15.7382	314.764
XY22-control-3	Unknown Sample	350618	21727.2	7.60452	13.005	260.1
XY22-INF-1	Unknown Sample	411045	31780.9	7.55753	15.2463	304.926
XY22-INF-2	Unknown Sample	309749	20177.1	7.63258	11.4891	229.782
XY22-INF-3	Unknown Sample	263938	16724.2	7.6058	9.78987	195.797
XY6-control-1	Unknown Sample	380264	27160.1	7.55705	14.1046	282.092
XY6-control-2	Unknown Sample	362987	25185.2	7.59494	13.4638	269.275
XY6-control-3	Unknown Sample	330833	19974.3	7.71504	12.2711	245.422
XY6-INF-1	Unknown Sample	345976	24217.9	7.59454	12.8328	256.656
XY6-INF-2	Unknown Sample	311666	18367.4	7.71377	11.5602	231.204
XY6-INF-3	Unknown Sample	335156	19957.9	7.75243	12.4315	248.629

## Sheet: DIMBOA-Glc
Table S5 The original data of quantitative results of benzoxazinoids in control and aphids infested wheat leaves.
Component Name
DIMBOA-Glc
Sample name	Sample Type	Peak Area	Peak Height	Retention Time	Original concentration(μg/mL)	Benzoxazinoid levels( μg/g fresh weight)
S122-control-1	Unknown Sample	706807	36462.9	7.77653	45.9319	918.637
S122-control-2	Unknown Sample	651785	31323.3	7.77688	42.3562	847.125
S122-control-3	Unknown Sample	721142	28643.3	7.97029	46.8634	937.268
S122-INF-1	Unknown Sample	549209	38386.4	7.77647	35.6903	713.807
S122-INF-2	Unknown Sample	478936	25285.1	8.00672	31.1237	622.473
S122-INF-3	Unknown Sample	402474	22352.2	8.00941	26.1548	523.095
XN1376-control-1	Unknown Sample	611684	29818.2	7.77808	39.7503	795.005
XN1376-control-2	Unknown Sample	602555	29106.3	7.7758	39.157	783.141
XN1376-control-3	Unknown Sample	647936	26308.2	7.82776	42.1061	842.122
XN1376-INF-1	Unknown Sample	789750	35915.1	7.81452	51.3219	1026.44
XN1376-INF-2	Unknown Sample	535106	20185.5	7.78936	34.7739	695.478
XN1376-INF-3	Unknown Sample	602850	21529	7.82566	39.1762	783.524
MX169-control-1	Unknown Sample	262271	13104.3	7.77702	17.0437	340.874
MX169-control-2	Unknown Sample	216177	15578.7	7.81604	14.0483	280.965
MX169-control-3	Unknown Sample	236397	13149.5	7.77545	15.3623	307.246
MX169-INF-1	Unknown Sample	255780	10978.5	7.77499	16.6219	332.437
MX169-INF-2	Unknown Sample	206683	8510.44	7.82818	13.4313	268.626
MX169-INF-3	Unknown Sample	263468	10505.4	7.74434	17.1215	342.429
98-10-19-control-1	Unknown Sample	489875	27725.6	7.77514	31.8345	636.691
98-10-19-control-2	Unknown Sample	229715	12148.8	7.77457	14.928	298.561
98-10-19-control-3	Unknown Sample	228175	9505.56	7.85704	14.8279	296.559
98-10-19-INF-1	Unknown Sample	349852	16592.8	7.81209	22.7352	454.703
98-10-19-INF-2	Unknown Sample	346309	19805.5	7.85737	22.5049	450.097
98-10-19-INF-3	Unknown Sample	228729	11770.5	7.85774	14.864	297.279
XY22-3-control-1	Unknown Sample	493941	24443.7	7.77707	32.0988	641.975
XY22-3-control-2	Unknown Sample	734910	35687.5	7.7764	47.7581	955.162
XY22-3-control-3	Unknown Sample	512046	17571.1	7.82166	33.2753	665.506
XY22-3-INF-1	Unknown Sample	755629	35261.3	7.81419	49.1046	982.091
XY22-3-INF-2	Unknown Sample	549957	25953.7	7.82873	35.7389	714.779
XY22-3-INF-3	Unknown Sample	571219	25830.8	7.82637	37.1206	742.413
XY22-5-control-1	Unknown Sample	197200	10669.4	7.73712	12.815	256.3
XY22-5-control-2	Unknown Sample	212180	10604.1	7.77521	13.7885	275.77
XY22-5-control-3	Unknown Sample	227150	8873.89	7.93185	14.7614	295.227
XY22-5-INF-1	Unknown Sample	253789	15000.5	7.77478	16.4925	329.85
XY22-5-INF-2	Unknown Sample	206592	11205.5	7.93268	13.4254	268.507
XY22-5-INF-3	Unknown Sample	172996	7612.2	7.9335	11.2422	224.844
98-10-30-control-1	Unknown Sample	440569	27593.7	7.77615	28.6304	572.608
98-10-30-control-2	Unknown Sample	491731	29019.2	7.77497	31.9551	639.103
98-10-30-control-3	Unknown Sample	342991	15056.2	7.7846	22.2893	445.785
98-10-30-INF-1	Unknown Sample	378614	18566.4	7.81321	24.6042	492.084
98-10-30-INF-2	Unknown Sample	471972	20444.4	7.78421	30.6711	613.422
98-10-30-INF-3	Unknown Sample	457434	19903.8	7.78538	29.7263	594.527
TM39-control-1	Unknown Sample	581512	33753.1	7.77542	37.7896	755.791
TM39-control-2	Unknown Sample	510409	22273.7	7.77439	33.1689	663.378
TM39-control-3	Unknown Sample	523162	19502.4	7.8255	33.9977	679.954
TM39-INF-1	Unknown Sample	409759	23535.9	7.77534	26.6282	532.563
TM39-INF-2	Unknown Sample	428197	24810.6	7.82895	27.8264	556.528
TM39-INF-3	Unknown Sample	327759	17396.7	7.78214	21.2995	425.989
TM47-control-1	Unknown Sample	243434	11390.7	7.77638	15.8196	316.391
TM47-control-2	Unknown Sample	224218	19178.8	7.81238	14.5708	291.417
TM47-control-3	Unknown Sample	186732	6267.97	7.82967	12.1348	242.695
TM47-INF-1	Unknown Sample	157285	9582.24	7.77409	10.2212	204.424
TM47-INF-2	Unknown Sample	140883	7864.08	7.82505	9.15531	183.106
TM47-INF-3	Unknown Sample	244432	12575.7	7.7938	15.8844	317.689
AK58-control-1	Unknown Sample	495751	24781.8	7.77592	32.2164	644.327
AK58-control-2	Unknown Sample	524482	24171	7.77721	34.0834	681.669
AK58-control-3	Unknown Sample	566081	23035	7.82692	36.7868	735.735
AK58-INF-1	Unknown Sample	519170	30786.9	7.77601	33.7382	674.765
AK58-INF-2	Unknown Sample	411683	16879.6	7.82774	26.7532	535.064
AK58-INF-3	Unknown Sample	460273	18944.9	7.82221	29.9109	598.217
XN979-control-1	Unknown Sample	407794	20813.7	7.77582	26.5005	530.01
XN979-control-2	Unknown Sample	289816	14776.8	7.77538	18.8337	376.674
XN979-control-3	Unknown Sample	280045	12667.2	7.783	18.1987	363.974
XN979-INF-1	Unknown Sample	323027	16006	7.77455	20.9919	419.839
XN979-INF-2	Unknown Sample	380031	14990.9	7.81987	24.6963	493.926
XN979-INF-3	Unknown Sample	262612	10280.1	7.82133	17.0658	341.316
XY22-control-1	Unknown Sample	542762	24570.7	7.73986	35.2714	705.428
XY22-control-2	Unknown Sample	498648	22639.3	7.77584	32.4047	648.093
XY22-control-3	Unknown Sample	504816	22291.4	7.82277	32.8055	656.109
XY22-INF-1	Unknown Sample	494222	23898.4	7.73793	32.117	642.34
XY22-INF-2	Unknown Sample	480168	22802.4	7.81311	31.2037	624.074
XY22-INF-3	Unknown Sample	437759	18804.8	7.82406	28.4478	568.956
XY6-control-1	Unknown Sample	580727	27323.1	7.77507	37.7385	754.771
XY6-control-2	Unknown Sample	525958	24580.1	7.81283	34.1794	683.587
XY6-control-3	Unknown Sample	508037	19843.8	7.97059	33.0148	660.296
XY6-INF-1	Unknown Sample	498658	24801.8	7.77503	32.4053	648.106
XY6-INF-2	Unknown Sample	473074	16983.3	7.96942	30.7427	614.854
XY6-INF-3	Unknown Sample	563348	18478.8	7.97065	36.6092	732.184

## Sheet: HDMBOA-Glc
Table S5 The original data of quantitative results of benzoxazinoids in control and aphids infested wheat leaves.
Component Name
HDMBOA-Glc
Sample name	Sample Type	Peak Area	Peak Height	Retention Time	Original concentration(μg/mL)	Benzoxazinoid levels( μg/g fresh weight)
S122-control-1	Unknown Sample	38853.4	3769.01	9.29313	1.19416	23.8832
S122-control-2	Unknown Sample	35651.3	2960.65	9.29389	1.09574	21.9149
S122-control-3	Unknown Sample	41881.7	3992.58	9.48816	1.28723	25.7447
S122-INF-1	Unknown Sample	59127.3	4883.31	9.33047	1.81728	36.3455
S122-INF-2	Unknown Sample	56953.1	3256.55	9.48692	1.75045	35.009
S122-INF-3	Unknown Sample	50312	2324.79	9.56466	1.54634	30.9268
XN1376-control-1	Unknown Sample	35714.5	2980.92	9.33299	1.09768	21.9537
XN1376-control-2	Unknown Sample	37914.5	2359.42	9.32985	1.1653	23.306
XN1376-control-3	Unknown Sample	36647.3	1694.92	9.30908	1.12636	22.5271
XN1376-INF-1	Unknown Sample	34074.5	2114.55	9.33151	1.04728	20.9456
XN1376-INF-2	Unknown Sample	43357.3	2283.45	9.30884	1.33259	26.6517
XN1376-INF-3	Unknown Sample	39962.9	1900.83	9.34468	1.22826	24.5652
MX169-control-1	Unknown Sample	64639.7	6186.01	9.29443	1.9867	39.734
MX169-control-2	Unknown Sample	70217.6	4139.65	9.33325	2.15814	43.1628
MX169-control-3	Unknown Sample	48845	2597.42	9.29314	1.50125	30.025
MX169-INF-1	Unknown Sample	62051.1	2901.89	9.25485	1.90714	38.1428
MX169-INF-2	Unknown Sample	79117.1	4761.47	9.31014	2.43166	48.6333
MX169-INF-3	Unknown Sample	74685.6	3336.67	9.22511	2.29546	45.9092
98-10-19-control-1	Unknown Sample	48080.9	2355.64	9.29166	1.47777	29.5553
98-10-19-control-2	Unknown Sample	78808.8	5942.04	9.32873	2.42219	48.4437
98-10-19-control-3	Unknown Sample	83930.9	4787.46	9.41243	2.57961	51.5923
98-10-19-INF-1	Unknown Sample	86600.1	8295.83	9.32907	2.66165	53.233
98-10-19-INF-2	Unknown Sample	41722.6	1989.84	9.33771	1.28234	25.6469
98-10-19-INF-3	Unknown Sample	79089	7545.12	9.37604	2.4308	48.616
XY22-3-control-1	Unknown Sample	37460.1	1811.85	9.29441	1.15133	23.0267
XY22-3-control-2	Unknown Sample	67082	3302.9	9.33056	2.06177	41.2353
XY22-3-control-3	Unknown Sample	33952.3	1574.08	9.30248	1.04352	20.8705
XY22-3-INF-1	Unknown Sample	46217.6	3826.84	9.33123	1.4205	28.41
XY22-3-INF-2	Unknown Sample	31111.1	3030.18	9.311	0.9562	19.124
XY22-3-INF-3	Unknown Sample	42673.9	2443.02	9.30802	1.31158	26.2316
XY22-5-control-1	Unknown Sample	228025	11116.4	9.291	7.00834	140.167
XY22-5-control-2	Unknown Sample	257468	12356.7	9.32874	7.91327	158.265
XY22-5-control-3	Unknown Sample	199678	9325.2	9.44942	6.13711	122.742
XY22-5-INF-1	Unknown Sample	243753	15148	9.29099	7.49176	149.835
XY22-5-INF-2	Unknown Sample	197473	13279.9	9.45016	6.06933	121.387
XY22-5-INF-3	Unknown Sample	203697	9912.86	9.4521	6.26064	125.213
98-10-30-control-1	Unknown Sample	300808	22185.9	9.29212	9.24533	184.907
98-10-30-control-2	Unknown Sample	219327	10817.8	9.29169	6.74102	134.82
98-10-30-control-3	Unknown Sample	246253	11881.8	9.30265	7.56859	151.372
98-10-30-INF-1	Unknown Sample	180350	14008.9	9.32956	5.54305	110.861
98-10-30-INF-2	Unknown Sample	250006	18907.3	9.30252	7.68393	153.679
98-10-30-INF-3	Unknown Sample	170428	8661.52	9.30419	5.23809	104.762
TM39-control-1	Unknown Sample	41862.2	3470.44	9.29285	1.28664	25.7327
TM39-control-2	Unknown Sample	34378.4	2312.99	9.29156	1.05662	21.1324
TM39-control-3	Unknown Sample	32744.6	2682.47	9.3063	1.00641	20.1281
TM39-INF-1	Unknown Sample	63341.2	3341.94	9.32951	1.94679	38.9358
TM39-INF-2	Unknown Sample	56565.3	2668.71	9.31095	1.73853	34.7707
TM39-INF-3	Unknown Sample	43940.4	2020.63	9.30186	1.35051	27.0102
TM47-control-1	Unknown Sample	69073	3821.23	9.29303	2.12296	42.4591
TM47-control-2	Unknown Sample	109574	7375.52	9.32879	3.36776	67.3553
TM47-control-3	Unknown Sample	60154.6	2844.52	9.3112	1.84885	36.977
TM47-INF-1	Unknown Sample	67970.5	3469.08	9.29028	2.08907	41.7814
TM47-INF-2	Unknown Sample	64948.3	3061.1	9.30546	1.99619	39.9237
TM47-INF-3	Unknown Sample	88613.9	6412.65	9.27572	2.72355	54.4709
AK58-control-1	Unknown Sample	16098.7	1336.35	9.29259	0.494792	9.89584
AK58-control-2	Unknown Sample	13287.7	1275.96	9.29445	0.408398	8.16797
AK58-control-3	Unknown Sample	15000.8	6753.91	9.30745	0.461048	9.22097
AK58-INF-1	Unknown Sample	19250.8	8687.8	9.29279	0.591674	11.8335
AK58-INF-2	Unknown Sample	19847.4	1088	9.31011	0.610009	12.2002
AK58-INF-3	Unknown Sample	17735.2	954.021	9.303	0.545091	10.9018
XN979-control-1	Unknown Sample	106351	7111.44	9.29289	3.26869	65.3737
XN979-control-2	Unknown Sample	114250	5623.31	9.2922	3.51148	70.2296
XN979-control-3	Unknown Sample	87019.2	4131.79	9.30177	2.67453	53.4907
XN979-INF-1	Unknown Sample	103380	4985.22	9.29169	3.17739	63.5477
XN979-INF-2	Unknown Sample	122623	5863.27	9.30059	3.76883	75.3766
XN979-INF-3	Unknown Sample	95068.2	4513.49	9.30301	2.92192	58.4384
XY22-control-1	Unknown Sample	22265.9	2179.27	9.25682	0.684342	13.6868
XY22-control-2	Unknown Sample	19156.4	1634.92	9.29319	0.588772	11.7754
XY22-control-3	Unknown Sample	27733	2007.56	9.34078	0.852373	17.0475
XY22-INF-1	Unknown Sample	10129.8	431.385	9.25459	0.311339	6.22678
XY22-INF-2	Unknown Sample	26477.2	1253.37	9.44222	0.813777	16.2755
XY22-INF-3	Unknown Sample	20767.3	965.556	9.30508	0.638281	12.7656
XY6-control-1	Unknown Sample	100805	4955.68	9.25452	3.09824	61.9648
XY6-control-2	Unknown Sample	139751	6968.91	9.29252	4.29525	85.905
XY6-control-3	Unknown Sample	86908.5	4077.18	9.45107	2.67113	53.4226
XY6-INF-1	Unknown Sample	107615	5594.75	9.29193	3.30754	66.1508
XY6-INF-2	Unknown Sample	102364	5001.55	9.44977	3.14616	62.9233
XY6-INF-3	Unknown Sample	120596	5877.83	9.48887	3.70651	74.1303

## Sheet: DIMBOA
Table S5 The original data of quantitative results of benzoxazinoids in control and aphids infested wheat leaves.
Component Name
DIMBOA
Sample name	Sample Type	Peak Area	Peak Height	Retention Time	Original concentration(μg/mL)	Benzoxazinoid levels( μg/g fresh weight)
S122-control-1	Unknown Sample	13516.3	396.856	9.64761	0.87159	17.4318
S122-control-2	Unknown Sample	16907.5	683.85	9.64826	1.09027	21.8053
S122-control-3	Unknown Sample	14119.2	461.366	9.88035	0.910465	18.2093
S122-INF-1	Unknown Sample	14212.7	521.098	9.68493	0.916493	18.3299
S122-INF-2	Unknown Sample	13707.3	333.908	9.87938	0.883903	17.6781
S122-INF-3	Unknown Sample	17900.2	587.265	9.91933	1.15428	23.0856
XN1376-control-1	Unknown Sample	5009.83	184.451	9.68755	0.323055	6.4611
XN1376-control-2	Unknown Sample	10517.5	666.455	9.68426	0.678212	13.5642
XN1376-control-3	Unknown Sample	5523.53	178.483	9.70193	0.356181	7.12362
XN1376-INF-1	Unknown Sample	5176.6	176.608	9.6859	0.333809	6.67618
XN1376-INF-2	Unknown Sample	6187.36	162.767	9.73917	0.398987	7.97975
XN1376-INF-3	Unknown Sample	11409.7	637.345	9.69969	0.735748	14.715
MX169-control-1	Unknown Sample	3791.38	360.633	9.64883	0.244484	4.88968
MX169-control-2	Unknown Sample	2502.94	85.3012	9.68769	0.161401	3.22801
MX169-control-3	Unknown Sample	3015.75	74.1595	9.64771	0.194469	3.88937
MX169-INF-1	Unknown Sample	2476.58	34.1551	9.572	0.159701	3.19402
MX169-INF-2	Unknown Sample	3916.76	250.395	9.6651	0.252569	5.05138
MX169-INF-3	Unknown Sample	2445.71	86.4136	9.65487	0.15771	3.1542
98-10-19-control-1	Unknown Sample	12268	678.248	9.64578	0.791094	15.8219
98-10-19-control-2	Unknown Sample	9743.75	441.783	9.64569	0.628319	12.5664
98-10-19-control-3	Unknown Sample	9116.73	362.356	9.80482	0.587885	11.7577
98-10-19-INF-1	Unknown Sample	8536.51	220.241	9.68342	0.550471	11.0094
98-10-19-INF-2	Unknown Sample	13060.4	754.365	9.76745	0.842193	16.8439
98-10-19-INF-3	Unknown Sample	9443.78	249.591	9.80587	0.608975	12.1795
XY22-3-control-1	Unknown Sample	4584.07	131.125	9.68651	0.2956	5.91201
XY22-3-control-2	Unknown Sample	8984.84	522.857	9.68513	0.579381	11.5876
XY22-3-control-3	Unknown Sample	4056.95	131.937	9.6949	0.261609	5.23219
XY22-3-INF-1	Unknown Sample	4492.29	176.475	9.64821	0.289682	5.79364
XY22-3-INF-2	Unknown Sample	5044.17	180.567	9.70393	0.32527	6.50539
XY22-3-INF-3	Unknown Sample	5552.29	423.991	9.70069	0.358035	7.16071
XY22-5-control-1	Unknown Sample	8907.8	335.356	9.64483	0.574413	11.4883
XY22-5-control-2	Unknown Sample	10531.2	388.746	9.6824	0.679096	13.5819
XY22-5-control-3	Unknown Sample	8646.71	259.712	9.84165	0.557577	11.1515
XY22-5-INF-1	Unknown Sample	12764.9	413.798	9.64436	0.823137	16.4627
XY22-5-INF-2	Unknown Sample	19162.1	417.081	9.87952	1.23565	24.7131
XY22-5-INF-3	Unknown Sample	18044.2	360.59	9.8447	1.16357	23.2714
98-10-30-control-1	Unknown Sample	4619.84	175.63	9.64497	0.297907	5.95814
98-10-30-control-2	Unknown Sample	5687.34	235.696	9.64587	0.366744	7.33488
98-10-30-control-3	Unknown Sample	3992	124.801	9.69453	0.257421	5.14843
98-10-30-INF-1	Unknown Sample	4251.57	143.228	9.68302	0.274159	5.48318
98-10-30-INF-2	Unknown Sample	4879.55	147.291	9.69346	0.314654	6.29309
98-10-30-INF-3	Unknown Sample	5896.7	210.736	9.65911	0.380244	7.60489
TM39-control-1	Unknown Sample	16074.4	705.401	9.64729	1.03655	20.7309
TM39-control-2	Unknown Sample	14060.3	484.602	9.64601	0.906666	18.1333
TM39-control-3	Unknown Sample	12006.4	315.9	9.69849	0.774222	15.4844
TM39-INF-1	Unknown Sample	10010.8	313.891	9.68407	0.645537	12.9107
TM39-INF-2	Unknown Sample	13730.7	723.572	9.66612	0.885417	17.7083
TM39-INF-3	Unknown Sample	14620.9	455.493	9.65684	0.942819	18.8564
TM47-control-1	Unknown Sample	9759.53	381.59	9.64735	0.629336	12.5867
TM47-control-2	Unknown Sample	8037.05	260.986	9.68319	0.518263	10.3653
TM47-control-3	Unknown Sample	9212.48	299.861	9.70415	0.59406	11.8812
TM47-INF-1	Unknown Sample	8978.02	288.559	9.68211	0.578941	11.5788
TM47-INF-2	Unknown Sample	10793.6	332.49	9.69786	0.696017	13.9203
TM47-INF-3	Unknown Sample	8009.01	243.597	9.70622	0.516455	10.3291
AK58-control-1	Unknown Sample	21803.2	744.823	9.64698	1.40597	28.1193
AK58-control-2	Unknown Sample	24416.8	914.312	9.64902	1.5745	31.49
AK58-control-3	Unknown Sample	33002.3	1127.32	9.69961	2.12813	42.5626
AK58-INF-1	Unknown Sample	30560.9	1123.59	9.60943	1.9707	39.414
AK58-INF-2	Unknown Sample	24495.5	732.85	9.70286	1.57958	31.5916
AK58-INF-3	Unknown Sample	27176.8	727.96	9.73304	1.75248	35.0495
XN979-control-1	Unknown Sample	3189.82	88.081	9.64734	0.205693	4.11386
XN979-control-2	Unknown Sample	5511.69	176.251	9.68422	0.355418	7.10835
XN979-control-3	Unknown Sample	5996.61	219.321	9.69465	0.386687	7.73374
XN979-INF-1	Unknown Sample	5649.29	241.302	9.60874	0.36429	7.28581
XN979-INF-2	Unknown Sample	3765.25	79.4823	9.65542	0.242799	4.85599
XN979-INF-3	Unknown Sample	6103.94	216.677	9.69576	0.393608	7.87217
XY22-control-1	Unknown Sample	6196.61	202.575	9.64893	0.399584	7.99167
XY22-control-2	Unknown Sample	5360.12	113.846	9.64766	0.345644	6.91287
XY22-control-3	Unknown Sample	6856.66	211.204	9.69567	0.442147	8.84294
XY22-INF-1	Unknown Sample	6455.39	336.673	9.60886	0.416271	8.32542
XY22-INF-2	Unknown Sample	9084.11	285.195	9.79658	0.585782	11.7156
XY22-INF-3	Unknown Sample	6156.79	250.331	9.73565	0.397016	7.94032
XY6-control-1	Unknown Sample	5391.65	212.151	9.60902	0.347677	6.95353
XY6-control-2	Unknown Sample	6892.14	234.78	9.647	0.444435	8.88869
XY6-control-3	Unknown Sample	6302.61	177.964	9.84338	0.406419	8.12839
XY6-INF-1	Unknown Sample	9609.5	414.867	9.64634	0.619661	12.3932
XY6-INF-2	Unknown Sample	10369.2	377.474	9.84212	0.66865	13.373
XY6-INF-3	Unknown Sample	8392.4	238.852	9.8813	0.541178	10.8236
