# Supplementary material for: Impacts of Constitutive and Induced Benzoxazinoids Levels on Wheat Resistance to the Grain Aphid (Sitobion avenae)
Source: Metabolites. 2021 Nov 16;11(11):783. doi: 10.3390/metabo11110783 (PMC8620460; doi:10.3390/metabo11110783)
Supplement: Supplementary file 1 [file metabolites-11-00783-s001.zip › Table S6 The original data of callose deposition in control and aphids infested wheat leaves.xlsx]

## Sheet: Sheet3
TableS6. The original data of callose deposition in control and aphids infested wheat leaves.
Varieties/Lines	The number of callose deposition spots
XY22-3-Control-1	3
XY22-3-Control-2	2
XY22-3-Control-3	1
XY22-3-Control-4	3
XY22-3-Control-5	2
XY22-3-Control-6	2
XY22-3-Control-7	2
XY22-3-Control-8	2
XY22-3-Control-9	3
XY22-3-Control-10	4
XY22-3-INF-1	12
XY22-3-INF-2	15
XY22-3-INF-3	12
XY22-3-INF-4	19
XY22-3-INF-5	14
XY22-3-INF-6	22
XY22-3-INF-7	13
XY22-3-INF-8	10
XY22-3-INF-9	18
XY22-3-INF-10	16
98-10-30-Control-1	2
98-10-30-Control-2	2
98-10-30-Control-3	2
98-10-30-Control-4	1
98-10-30-Control-5	2
98-10-30-Control-6	2
98-10-30-Control-7	4
98-10-30-Control-8	3
98-10-30-Control-9	1
98-10-30-Control-10	1
98-10-30-INF-1	10
98-10-30-INF-2	9
98-10-30-INF-3	12
98-10-30-INF-4	7
98-10-30-INF-5	11
98-10-30-INF-6	9
98-10-30-INF-7	11
98-10-30-INF-8	10
98-10-30-INF-9	11
98-10-30-INF-10	12
XY22-Control-1	3
XY22-Control-2	2
XY22-Control-3	3
XY22-Control-4	1
XY22-Control-5	2
XY22-Control-6	2
XY22-Control-7	3
XY22-Control-8	1
XY22-Control-9	2
XY22-Control-10	2
XY22-INF-1	12
XY22-INF-2	16
XY22-INF-3	15
XY22-INF-4	13
XY22-INF-5	14
XY22-INF-6	12
XY22-INF-7	13
XY22-INF-8	11
XY22-INF-9	10
XY22-INF-10	9
TM-39-Control-1	2
TM-39-Control-2	3
TM-39-Control-3	3
TM-39-Control-4	1
TM-39-Control-5	3
TM-39-Control-6	1
TM-39-Control-7	1
TM-39-Control-8	2
TM-39-Control-9	2
TM-39-Control-10	1
TM-39-INF-1	8
TM-39-INF-2	3
TM-39-INF-3	5
TM-39-INF-4	4
TM-39-INF-5	6
TM-39-INF-6	5
TM-39-INF-7	6
TM-39-INF-8	5
TM-39-INF-9	6
TM-39-INF-10	4
AK58-Control-1	1
AK58-Control-2	2
AK58-Control-3	2
AK58-Control-4	3
AK58-Control-5	4
AK58-Control-6	1
AK58-Control-7	2
AK58-Control-8	1
AK58-Control-9	3
AK58-Control-10	2
AK58-INF-1	6
AK58-INF-2	3
AK58-INF-3	4
AK58-INF-4	5
AK58-INF-5	10
AK58-INF-6	12
AK58-INF-7	6
AK58-INF-8	7
AK58-INF-9	8
AK58-INF-10	9
S122-Control-1	1
S122-Control-2	2
S122-Control-3	2
S122-Control-4	3
S122-Control-5	4
S122-Control-6	1
S122-Control-7	2
S122-Control-8	1
S122-Control-9	3
S122-Control-10	2
S122-INF-1	3
S122-INF-2	4
S122-INF-3	6
S122-INF-4	7
S122-INF-5	5
S122-INF-6	8
S122-INF-7	10
S122-INF-8	9
S122-INF-9	8
S122-INF-10	8
