# Supplementary material for: Impacts of Constitutive and Induced Benzoxazinoids Levels on Wheat Resistance to the Grain Aphid (Sitobion avenae)
Source: Metabolites. 2021 Nov 16;11(11):783. doi: 10.3390/metabo11110783 (PMC8620460; doi:10.3390/metabo11110783)
Supplement: Supplementary file 1 [file metabolites-11-00783-s001.zip › Table S7 The original data of DIMBOA-Glc induced callose deposition in wheat leaves.xlsx]

## Sheet: Sheet3
TableS7. The original data of DIMBOA-Glc induced callose deposition in wheat leaves.
Treatment	The number of callose deposition spots
TM-39-MOCK-1	4
TM-39-MOCK-2	2
TM-39-MOCK-3	1
TM-39-MOCK-4	1
TM-39-MOCK-5	3
TM-39-40μg/mL-1	12
TM-39-40μg/mL-2	8
TM-39-40μg/mL-3	15
TM-39-40μg/mL-4	9
TM-39-40μg/mL-5	8
TM-39-80μg/mL-1	24
TM-39-80μg/mL-2	20
TM-39-80μg/mL-3	17
TM-39-80μg/mL-4	19
TM-39-80μg/mL-5	13
XY22-3-MOCK-1	5
XY22-3-MOCK-2	1
XY22-3-MOCK-3	2
XY22-3-MOCK-4	4
XY22-3-MOCK-5	3
XY22-3-40μg/mL-1	37
XY22-3-40μg/mL-2	20
XY22-3-40μg/mL-3	25
XY22-3-40μg/mL-4	19
XY22-3-40μg/mL-5	21
XY22-3-80μg/mL-1	32
XY22-3-80μg/mL-2	40
XY22-3-80μg/mL-3	17
XY22-3-80μg/mL-4	24
XY22-3-80μg/mL-5	22
